# Supplementary material for: A novel bifunctional N-acetylglutamate synthase-kinase from Xanthomonas campestris that is closely related to mammalian N-acetylglutamate synthase
Source: BMC Biochem. 2007 Apr 10;8:4. doi: 10.1186/1471-2091-8-4 (PMC1865377; doi:10.1186/1471-2091-8-4)
Supplement: Additional file 2 — Protein sequences that were included in phylogenetic analysis. Protein sequences of NAGS and NAGK from 31 organisms (column A) were assembled for alignment and phylogenetic analysis. Accession numbers for each protein are shown in column B. Blocks of amino acids that were excluded from alignment to minimize gaps and the function of excluded blocks of residues are listed in columns C and D, respectively. [file 1471-2091-8-4-S2.xls]

## Sheet: Sheet1
Sequence Information
Species	Accession Number	Excluded from Alignment	Function
Dog (Canis faminiaris)	XP_54806	1 to 93	MTS and Variable Domain
Human (Homo sapiens)	NP_694551	1 to 80	MTS and Variable Domain
Mouse (Mus musculus)	AF462069	1 to 84	MTS and Variable Domain
Rat (Ratus norvegicus)	XP_00108148	1 to 83	MTS and Variable Domain
Cow (Bos torus)	XP_618194	1 to 91	MTS and Variable Domain
Frog (Xenopus tropicalis)	Assembled from X. tropicalis genomic scaffold_155 based on similarity with mouse NAGS - scaffold_155: 1237613-1243892 bp and translated. Genomic sequence is available from DOE JGI: http://www.jgi.doe.gov/	1 to 62	Putative MTS and Variable Domain
Pufferfish (Fugu rubripes)	Assembled from genomic sequence CAAB01001916 based on similarity with mouse NAGS	1 to 74	Putative MTS and Variable Domain
Zebrafish (Danio rerio)	XP_685919	1 to 72	Putative MTS and Variable Domain
Freshwater Pufferfish (Tetraodon nigroviridis)	CAG02091	1 to 64	Putative MTS and Variable Domain
Xanthomonas campestris	Q8P8J6	93 to 104	NAG binding loop		MTS - Mitochondrial Targeting Sequence
Xanthomonas axonopodis	Q8PK29	93 to 104	NAG binding loop		CTS - Chloroplast Targeting Sequence
Xylella fastidiosa	Q9PEM7	89 to 100	NAG binding loop
Ralstonia eutropha	AAZ61430	1 to 53	unknown
E. coli	P0A6C5
Salmonella typhimurium	AAL21868
Pseudomonas aeruginisa	AAG08589
Pseudomonas syringae	AAQ82442
Neisseria gonorrhoeae	YP_207208
Arabidopsis (A. thaliana)	AAP04134	1 to 82; 331 to 411	Putative CTS; unknown
Corn (Zea mayis)	Translated full length mRNA sequence AY104727	1 to 73; 321 to 393	Putative CTS; unknown
Rice (Oryza sativa)	NP_001060125	1 to 74; 322 to 394	Putative CTS; unknown
Soybean (Glycine max)	Assembeld from ESTs: BU964629, BE806711, BU082037, BI893839, BE607887, BU965062 and CA799410 and translated	1 to 70; 318 to 394	Putative CTS; unknown
Tomato (Solanum lycopersicum)	Assembled from ESTs: BI931967, BG643517, AW934100, BP883926, CV967497, AI484354, BP908617 and BG627816, and translated. ESTs were identified based on similarity with arabidopsis NAGS	1 to 85; 332 to 407	Putative CTS; unknown
Dictiostelium discoideum	Assembled from genomic sequence of chromosome 2 AAFI02000012 based on similarity with XcNAGS/K	1 to 34; 138 to 153; 196 to 198	Putative CTS; unknown
N. crassa NAGS	AAC37502	1 to 88; 125 to 130; 200 to 215; 268 to 277; 306 to 335; 403 to 471; 526 to 540; 599 to 607	Putative CTS; unknown
S. cerevisiae NAGS	CAA89363	1 to 82; 187 to 197; 517 to 529	Putative MTS; unknown
S. pombe NAGS	NP_595494	271 to 284	unknown
Candida albicans NAGS	XP_710855	1 to 95; 193 to 207	Putative MTS; unknown
N. crassa NAGK	P54898	1 to 46; 484 to 871	MTS and ArgC domain
S. cerevisiae NAGK	Q01217	1 to 53; 503 to 863	MTS and ArgC domain
S. pombe NAGK	P31318	1 to 59; 495-885	MTS and ArgC domain
Candida albicans NAGK	CAA67383	1 to 44; 486 to 857	MTS and ArgC domain
Maricaulis maris MCS10	YP_755596
Oceanicaulis alexandrii HTCC2633	ZP_00952756
Parvularcula bermudensis HTCC2503	ZP_01018066
